# Supplementary material for: Arnicolide C Suppresses Tumor Progression by Targeting 14-3-3θ in Breast Cancer
Source: Pharmaceuticals (Basel). 2024 Feb 8;17(2):224. doi: 10.3390/ph17020224 (PMC10892132; doi:10.3390/ph17020224)
Supplement: Supplementary file 1 [file pharmaceuticals-17-00224-s001.zip]

Archive with 1 entries (1 files):
- pharmaceuticals-2815816-supplementary.pdf
